# Supplementary material for: Targeting cattle for malaria elimination: marked reduction of Anopheles arabiensis survival for over six months using a slow-release ivermectin implant formulation
Source: Parasit Vectors. 2018 May 4;11:287. doi: 10.1186/s13071-018-2872-y (PMC5935946; doi:10.1186/s13071-018-2872-y)
Supplement: Supplementary file 1 — Table S1. Survival analysis in all mosquito groups throughout the experiment. (XLSX 11 kb) [file 13071_2018_2872_MOESM1_ESM.xlsx]

## Sheet: Sheet2
		Baseline	2 weeks	4 weeks	6 weeks	8 weeks	10 weeks	12 weeks	14 weeks	16 weeks	18 weeks	20 weeks	22 weeks	24 weeks	26 weeks	28 weeks	30 weeks	32 weeks	34 weeks	36 weeks	38 weeks	40 weeks	42 weeks	44 weeks	Mean
3-day survival (proportion)	Control	0.93	0.95	0.66	0.86	0.74	0.85	0.89	0.89	0.89	0.88	0.71	0.84	0.91	0.82	0.76	0.95	0.81	0.82	0.81	0.93	0.87	0.93	0.91	0.852609
	Implant	0.945	0.55	0.285	0.46	0.325	0.455	0.39	0.61	0.665	0.32	0.305	0.56	0.52	0.29	0.585	0.86	0.59	0.615	0.74	0.885	0.77	0.895	0.865	0.586304
	Difference	-0.015	0.4	0.375	0.4	0.415	0.395	0.5	0.28	0.225	0.56	0.405	0.28	0.39	0.53	0.175	0.09	0.22	0.205	0.07	0.045	0.1	0.035	0.045	0.266304
10-day survival (proportion)	Control	0.48	0.7	0.23	0.44	0.52	0.66	0.51	0.48	0.4	0.29	0.03	0.16	0.36	0.38	0.18	0.7	0.55	0.5	0.42	0.72	0.62	0.77	0.79	0.473478
	Implant	0.725	0.11	0.005	0.015	0.025	0.025	0	0.035	0.18	0.02	0	0.015	0.015	0.01	0.008	0.575	0.245	0.33	0.245	0.5	0.4	0.635	0.69	0.209043
	Difference	-0.245	0.59	0.225	0.425	0.495	0.635	0.51	0.445	0.22	0.27	0.03	0.145	0.345	0.37	0.172	0.125	0.305	0.17	0.175	0.22	0.22	0.135	0.1	0.264435
Mean survival (days)	Control	8.5	9.2	6.1	7.7	7.2	8.2	7.8	8.1	7.8	7.7	5.7	6.3	7.7	7.2	5.6	9	7.7	7.5	7.6	9	8.2	8.8	8.7	7.7087
	Implant	9.05	5.1	2.75	3.9	3.25	4.2	2.9	4.95	6.05	3.35	3.05	4.75	4.4	3.05	4.15	8.2	5.55	5.95	6.55	8.25	6.8	8.35	8.5	5.35
	Difference	-0.55	4.1	3.35	3.8	3.95	4	4.9	3.15	1.75	4.35	2.65	1.55	3.3	4.15	1.45	0.8	2.15	1.55	1.05	0.75	1.4	0.45	0.2	2.3587
Time to median survival (days)	Control	10	11	7	9	11	11	11	10	9	9	6	6	8	8	5	11	11	10	9	11	11	11	11	9.3913
	Implant	11	4	2.5	3.5	3	3	2.5	5	7	2	2.5	4	4	2.5	4	10.5	5	6.5	7.5	10.5	8.5	11	11	5.69565
	Difference	-1	7	4.5	5.5	8	8	8.5	5	2	7	3.5	2	4	5.5	1	0.5	6	3.5	1.5	0.5	2.5	0	0	3.69565
